# Supplementary material for: Screening for Polymorphism, Cyclodextrin Complexation, and Co-Crystallization of the Non-Steroidal Anti-Inflammatory Drug Fenbufen: Isolation and Characterization of a Co-Crystal and an Ionic Co-Crystal of the API with a Common Coformer
Source: Pharmaceutics. 2025 Jun 27;17(7):842. doi: 10.3390/pharmaceutics17070842 (PMC12297964; doi:10.3390/pharmaceutics17070842)
Supplement: Supplementary file 1 [file pharmaceutics-17-00842-s001.zip]

Archive with 1 entries (1 files):
- pharmaceutics-3656439-supplementary.pdf
